# Supplementary material for: Medium Bandgap Polymers for Efficient Non-Fullerene Polymer Solar Cells—An In-Depth Study of Structural Diversity of Polymer Structure
Source: Int J Mol Sci. 2022 Dec 28;24(1):522. doi: 10.3390/ijms24010522 (PMC9820695; doi:10.3390/ijms24010522)
Supplement: Supplementary file 1 [file ijms-24-00522-s001.zip]

Archive with 1 entries (1 files):
- ijms-2105338-supplementary.pdf
